# Supplementary material for: Clinical Significance of Screening Differential Metabolites in Ovarian Cancer Tissue and Ascites by LC/MS
Source: Front Pharmacol. 2021 Nov 1;12:701487. doi: 10.3389/fphar.2021.701487 (PMC8593816; doi:10.3389/fphar.2021.701487)
Supplement: Supplementary file 1 [file Table2.XLSX]

## Sheet: no-chemo and chemo
Supplementary table S2-1. Information of differential metabolites in non-chemotherapy and chemotherapy group
NO.	ESI	sample	mz(Da)	RT(min)	Metabolites	HMDBID	P	VIP	FC
1	+	cell	245.078	10.96	Uridine	HMDB0000296	0.006	1.36	1.98
2	+	cell	297.238	14.36	17a-Ethynylestradiol	HMDB0001926	0.035	1.04	1.74
3	+	cell	115.036	0.9	Thiosulfate	HMDB0000257	0.028	2.31	1.59
4	+	cell	148.003	0.87	L-Glutamic acid	HMDB0000148	0.018	1.63	0.39
5	-	cell	331.255	15.84	Adrenic acid	HMDB0002226	0.045	2.14	0.39
6	-	cell	346.054	1.09	2'-Deoxyguanosine 5'-monophosphate	HMDB0001044	0.022	2.14	0.26
7	-	supernatant	823.402	9.54	PGP(16:0/18:3(9Z,12Z,15Z))	HMDB0013479	0.008	5.51	18.59
8	-	supernatant	382.068	8.93	N-Acetyllactosamine,	HMDB0001542	0.016	2.14	7.79
9	-	supernatant	407.278	10.27	Cholic acid	HMDB0000619	0.007	1.09	4.48
10	-	supernatant	172.992	6.22	Formiminoglutamic acid	HMDB0000854	0.034	3.11	2.71
11	-	supernatant	201.113	8.67	Sebacic acid	HMDB0000792	0.004	1.27	1.57
12	+	supernatant	113.02	1.03	Uracil	HMDB0000300	0.038	1.02	1.55
13	+	supernatant	205.1	2.76	L-Tryptophan	HMDB0000929	0.033	1.64	1.52
14	-	supernatant	156.032	0.87	2-Aminomuconic acid	HMDB0001241	0.006	1.05	1.46
15	-	supernatant	242.176	9.48	Prolyl-Gamma-glutamate	HMDB0029031	0.035	1.15	1.36
16	+	supernatant	184.98	18.3	3,4-Dihydroxymandelic acid	HMDB0001866	0.036	1.76	1.33
17	+	supernatant	82.03	11.97	Guanidine	HMDB0001842	0.033	1.37	1.28
18	+	supernatant	182.98	16.82	Hydroxyphenyllactic acid	HMDB0000755	0.044	3.87	1.16
19	-	supernatant	295.189	14.45	Aspartyl-Tyrosine	HMDB0028765	0.005	1.03	0.91
20	+	supernatant	335.3	10.08	Arachidic acid	HMDB0002212	0.031	1.75	0.82
21	-	supernatant	61.6886	11.34	Peroxynitrite	HMDB0002179	0.029	2.34	0.75
22	+	supernatant	61.04	0.93	Urea	HMDB0000294	0.023	3.89	0.72
23	-	supernatant	549.044	10.19	UDP-L-rhamnose	HMDB0012305	0.005	1.07	0.7
24	-	supernatant	260.021	1.04	gamma-Glutamylasparagine	HMDB0029144	0.016	1.46	0.66
25	-	supernatant	338.145	12.88	5-amino-1-(5-phospho-D-ribosyl)imidazole-4-carboxylate	HMDB0006273	0.025	1.09	0.66
26	-	supernatant	574.396	12.76	LysoPC(22:2(13Z,16Z))	HMDB0010400	0.026	2.97	0.65
27	-	supernatant	575.401	12.76	DG(15:0/0:0/1:3n6)	HMDB0055996	0.036	1.95	0.58
28	-	supernatant	103.04	1.07	3-Hydroxybutyric acid	HMDB0000357	0.016	4.51	0.56
29	+	supernatant	249.15	0.9	Carnosine	HMDB0000033	0.014	1.12	0.53
30	+	supernatant	132.08	0.89	L-Leucine	HMDB0000687	0.04	3.17	0.52
31	-	supernatant	333.112	7.82	lipollysine	HMDB0012996	0.039	1.12	0.5
32	-	supernatant	629.161	1.04	CMP-N-glycoloylneuraminate	HMDB0012206	0.016	1.18	0.43
33	-	tissue	766.523	16.79	PC(P-18:1(9Z)/ 18:2(9Z,12Z))	HMDB0011310	<0.001	2.9	16.84
34	-	tissue	468.294	13.37	20-COOH-leukotriene E4	HMDB0012634	0.011	1.03	4.46
35	+	tissue	283.26	16.39	Vaccenic acid	HMDB0003231	0.045	1.21	2.16
36	+	tissue	222.117	12.57	N-Acetylgalactosamine	HMDB0000212	0.024	1.09	1.63
37	+	tissue	288.287	10.51	L-Octanoylcarnitine	HMDB0000791	0.023	1.74	1.42
38	+	tissue	353.263	15.1	11a-Hydroxyprogesterone	HMDB0000920	0.043	5.89	1.24
39	+	tissue	428.332	10.1	Squalene	HMDB0000256	0.041	3.11	1.22
40	+	tissue	384.306	10.06	7-Dehydrocholesterol	HMDB0000032	0.006	3.7	1.2
41	+	tissue	397.345	11.83	Ergosterol	HMDB0000878	0.048	1.15	1.16
42	-	tissue	282.824	0.87	Stearic acid	HMDB0000827	<0.001	3.3	0.84
43	+	tissue	413.317	15.79	Nutriacholic acid	HMDB0000467	0.037	1.89	0.7
44	+	tissue	61.039	0.94	Urea	HMDB0000294	0.006	1.56	0.63
45	-	tissue	747.532	16.85	PG(16:0/18:1(9Z))	HMDB0010574	0.004	1.93	0.58
46	+	tissue	114.065	0.86	Creatinine	HMDB0000562	0.032	1.36	0.54

## Sheet: chemosensi and chemoresis
Supplementary table S2-2. Information of differential metabolites in Chemosensitivity and chemoresistance group
NO.	ESI	sample	mz(Da)	RT(min)	Metabolites	HMDBID	P	VIP	FC
1	-	cell	529.253	9.32	Tocopherol succinate	HMDB0033685	0.022	1.77	468.35
2	+	cell	239.088	8.1	Biopterin	HMDB0000468	0.032	1.23	0.54
3	+	cell	146.98	16.25	D-Glutamine	HMDB0003423	0.004	1.49	0.53
4	+	cell	173.078	1.04	Glycylproline	HMDB0000721	0.013	1.31	2.44
5	-	cell	239.164	11.42	Homocarnosine	HMDB0000745	0.03	1.27	21.37
6	+	cell	193.118	0.86	Isocitric acid	HMDB0000193	0.004	2.6	0.21
7	-	cell	568.348	16.82	LyPC(22:5)	HMDB0010402	0.006	1.03	7.34
8	-	cell	747.548	16.84	PA(40:6)	HMDB0115500	0.023	1.08	0.02
9	+	cell	165.049	8.06	Phenylpyruvic acid	HMDB0000205	0.008	1.7	0.22
10	+	cell	206.081	7.72	Xanthurenic acid	HMDB0000881	0.002	1.43	0.32
11	+	supernatant	234.21	8.25	12-Hydroxydodecanoic acid	HMDB0002059	0.038	1.04	0.58
12	-	supernatant	295.228	12.22	13-HODE	HMDB0004667	0.039	1.09	1.74
13	+	supernatant	313.25	9.17	16-Dehydroprogesterone	HMDB0000995	0.026	1.4	0.68
14	-	supernatant	117.055	2.1	2,4-Diamino-butyrate	HMDB0002362	0.017	5.9	0.3
15	-	supernatant	417.34	15.86	20a,22b-Dihydroxycholesterol	HMDB0006763	0.009	6.43	2.01
16	-	supernatant	192.038	9.74	O-Methylhippate	HMDB0011723	0.01	2.46	3.13
17	+	supernatant	280.16	13.16	5-Methylcytidine	HMDB0000982	0.018	1.03	0.96
18	+	supernatant	407.36	10.1	7DHC	HMDB0000032	0.03	3.71	1.35
19	-	supernatant	189.007	7.79	Alanylthreonine	HMDB0028697	0.012	2.24	5.45
20	+	supernatant	262.24	9.21	Aspartyllysine	HMDB0004987	0.021	1.4	0.58
21	-	supernatant	417.223	16.34	CPA(18:1)	HMDB0007006	0.02	2.68	0.42
22	-	supernatant	551.182	15.02	Deoxycholic acid disulfate	HMDB0000659	0.045	1.54	0.65
23	+	supernatant	307.27	8.32	DGLA	HMDB0002925	0.04	1.29	0.61
24	-	supernatant	485.212	16.35	Hydroxylysine-galactose-glucose	HMDB0000585	0.023	2.26	0.42
25	+	supernatant	419.39	11.89	Hexacosanoic acid	HMDB0002356	0.025	1.77	0.73
26	-	supernatant	391.283	11.6	Isoursodeoxycholic acid	HMDB0000686	0.002	1.85	3.72
27	-	supernatant	296.135	0.91	Cystinylglycine	HMDB0000709	0.014	1.8	0.51
28	+	supernatant	400.3	9.27	Palmitylcarnitine	HMDB0000222	0.026	1.13	0.64
29	-	supernatant	383.154	8.87	Oxyisocyclointegrin	HMDB0030621	0.012	1.46	0.34
30	-	supernatant	191.035	9.75	Quinic acid	HMDB0003072	0.009	7.63	3.45
31	+	tissue	280.231	12.38	5-Methylcytidine	HMDB0000982	0.023	1.17	4.22
32	+	tissue	349.07	0.92	Inosinic acid	HMDB0000175	0.015	1.17	3.69
33	+	tissue	364.063	0.96	5'-Guanylic acid	HMDB0001397	0.011	1	2.21
34	+	tissue	505.178	12.05	Maltotriose	HMDB0001262	0.024	1.74	2.14
35	+	tissue	295.222	12.15	Estradiol	HMDB0000151	0.018	2.2	2.06
36	+	tissue	240.238	16.03	Dihydrobiopterin	HMDB0000038	0.008	1.01	1.43
37	+	tissue	211.093	8.34	Acetyllysine	HMDB0000446	0.045	1.08	1.34
38	+	tissue	324.284	10.84	DGLA	HMDB0002925	0.045	1.65	1.07
39	+	tissue	426.214	13.78	Muricholic acid	HMDB0000364	0.041	3.17	0.52
40	-	tissue	422.837	0.85	3,7,12,19-THCA	HMDB0000340	0.024	1.12	0.34
41	+	tissue	151.033	0.77	Dihydrothymine	HMDB0000079	0.01	1.5	0.33
42	-	tissue	162.913	0.86	alpha-L-Fucose	HMDB0059624	0.018	1.88	0.26
43	-	tissue	442.677	0.94	1,25-Lactone	HMDB0000969	0.019	1.12	0.22
44	-	tissue	722.483	16.8	PE(35:5)	HMDB0009450	0.036	1.7	0.21
45	-	tissue	353.176	1.04	Prostaglandin E1	HMDB0001442	0.026	1.53	0.16
46	-	tissue	524.277	1.02	LPE(22:6)	HMDB0011496	0.041	1.75	0.13
