# Supplementary material for: Clinical Significance of Screening Differential Metabolites in Ovarian Cancer Tissue and Ascites by LC/MS
Source: Front Pharmacol. 2021 Nov 1;12:701487. doi: 10.3389/fphar.2021.701487 (PMC8593816; doi:10.3389/fphar.2021.701487)
Supplement: Supplementary file 2 [file Table3.XLSX]

## Sheet: no chemo and chemo
Supplementary table S3-1. Dysregulated metabolic pathways in non-chemotherapy and chemotherapy group
NO.	pathway name	Total	Hits	p-value	-LOG(p)	Holm p	FDR	Impact
1	Histidine metabolism	16	3	0.0048319	5.3325	0.40588	0.40588	0.13934
2	Arginine biosynthesis	14	2	0.038033	3.2693	1	1	0.11675
3	Butanoate metabolism	15	2	0.043271	3.1403	1	1	0
4	beta-Alanine metabolism	21	2	0.079568	2.5311	1	1	0.05597
5	Aminoacyl-tRNA biosynthesis	48	3	0.091306	2.3935	1	1	0
6	Synthesis and degradation of ketone bodies	5	1	0.10805	2.2251	1	1	0
7	Nitrogen metabolism	6	1	0.12826	2.0537	1	1	0
8	D-Glutamine and D-glutamate metabolism	6	1	0.12826	2.0537	1	1	0.5
9	Valine, leucine and isoleucine biosynthesis	8	1	0.16734	1.7877	1	1	0
10	Purine metabolism	65	3	0.17853	1.723	1	1	0.06199
11	Biosynthesis of unsaturated fatty acids	36	2	0.19414	1.6392	1	1	0
12	Pyrimidine metabolism	39	2	0.21923	1.5176	1	1	0.09014
13	Tryptophan metabolism	41	2	0.23614	1.4433	1	1	0.14305
14	Steroid biosynthesis	42	2	0.24462	1.408	1	1	0.07909
15	Pantothenate and CoA biosynthesis	19	1	0.35372	1.0393	1	1	0
16	Glutathione metabolism	28	1	0.47545	0.7435	1	1	0.01966
17	Alanine, aspartate and glutamate metabolism	28	1	0.47545	0.7435	1	1	0.19712
18	Porphyrin and chlorophyll metabolism	30	1	0.4993	0.69454	1	1	0
19	Glyoxylate and dicarboxylate metabolism	32	1	0.5221	0.64989	1	1	0
20	Glycerophospholipid metabolism	36	1	0.56472	0.57143	1	1	0.01736
21	Amino sugar and nucleotide sugar metabolism	37	1	0.57478	0.55377	1	1	0
22	Arginine and proline metabolism	38	1	0.58462	0.5368	1	1	0.086
23	Valine, leucine and isoleucine degradation	40	1	0.60363	0.50479	1	1	0
24	Tyrosine metabolism	42	1	0.6218	0.47514	1	1	0.00674
25	Primary bile acid biosynthesis	46	1	0.65574	0.42199	1	1	0

## Sheet: chemosensi and chemoresis
Supplementary table S3-2. Dysregulated metabolic pathways in chemosensitivity and chemoresistance group
NO.	pathway name	Total	Hits	p-value	-LOG(p)	Holm p	FDR	Impact
1	Phenylalanine, tyrosine and tryptophan biosynthesis	4	1	0.063032	2.7641	1	1	0
2	D-Glutamine and D-glutamate metabolism	6	1	0.093099	2.3741	1	1	0
3	Phenylalanine metabolism	10	1	0.15048	1.8939	1	1	0.2619
4	Citrate cycle (TCA cycle)	20	1	0.27909	1.2762	1	1	0.04498
5	Purine metabolism	65	2	0.28238	1.2645	1	1	0.20008
6	Folate biosynthesis	27	1	0.35776	1.0279	1	1	0.02061
7	Steroid hormone biosynthesis	85	2	0.40264	0.90971	1	1	0.04046
8	Glyoxylate and dicarboxylate metabolism	32	1	0.40883	0.89445	1	1	0
9	Biosynthesis of unsaturated fatty acids	36	1	0.44686	0.80551	1	1	0
10	Arginine and proline metabolism	38	1	0.46498	0.76575	1	1	0
11	Fatty acid degradation	39	1	0.47383	0.74691	1	1	0
12	Steroid biosynthesis	42	1	0.49953	0.69408	1	1	0.05158
