# Supplementary material for: Clinical Significance of Screening Differential Metabolites in Ovarian Cancer Tissue and Ascites by LC/MS
Source: Front Pharmacol. 2021 Nov 1;12:701487. doi: 10.3389/fphar.2021.701487 (PMC8593816; doi:10.3389/fphar.2021.701487)
Supplement: Supplementary file 6 [file Table1.XLSX]

## Sheet: Sheet1
Supplementary table S1. Clinical characteristics of 82 patients with ovarian cancer
Characteristic		No chemotherapy （n=47）	Chemotherapy（n=35）	p-value	Chemosensitivity （n=23）	Chemo-resistance（n=12）	p-valuea
clinical characteristics	Age	55.7±10.7	56.7±9.5	0.666	56.4±9.5	57.2±10.3	0.831
	Hypertension（YES/NO）	11/36	6/29	0.489	3/20	3/9	0.373
	Heart disease（YES/NO）	5/42	1/34	0.181	0/23	1/11	0.16
	Diabetes（YES/NO）	4/43	2/33	0.181	0/23	2/10	0.044
	FIGO(I-II/III-IV)b	9/38	5/30	0.563	4/19	1/11	0.027
	LN（YES/NO）	14/33	15/20	0.223	10/13	5/7	0.918
	Distant metastasis（YES/NO）	6/41	6/29	0.579	1/27	5/7	0.005
Serum tumor markers	CA125	1901.58±2100.97	549.84±1161.02	0.001	216.76±321.12	1246.27±1798.3	0.015
	CA724	23.17±31.51	23.96±47.3	0.945	15.67±22	55.07±87.11	0.155
	CA153	61.38±64.99	40.27±38.16	0.285	37.8±40.93	53.89±5.86	0.62
	CA199	1170.00±4870	12.07±14.33	0.344	9.36±4.77	24.72±29.36	0.103
Serum biochemical characteristics	GLU	5.46±1.27	5.32±0.93	0.569	5.22±0.94	5.52±0.89	0.402
	BUN	5.08±1.71	4.71±2.07	0.379	4.49±1.4	5.17±3.01	0.384
	CREA	66.38±14.41	60.56±12.65	0.062	56.65±11.52	69.09±10.65	0.006
	UA	330.34±106.9	257.31±109.43	0.004	233.88±110.05	308.45±88.68	0.064
	CHOL	4.56±0.8	4.61±1.15	0.853	5.04±0.93	3.81±1.11	0.037
	TRIG	1.79±1.81	1.31±0.36	0.319	1.33±0.41	1.27±0.23	0.8
	γ-GGT	20.98±14.19	37.58±44.67	0.022	27.74±19.21	59.05±69.79	0.056
	LDH	292.74±186.87	234.71±256.25	0.268	170.17±51.54	420.25±447.68	0.017
	ALP	77.71±23.73	96.75±81.45	0.147	74.77±27.09	145.1±127.34	0.023
	HBDH	218.13±196.82	108.5±53.39	0.047	94.5±53.89	143.5±31.63	0.14
Abbreviation:	GLU: Glucose
	BUN: Blood Urea Nitrogen
	CREA: Creatinine
	UA: Uric Acid
	CHOL: Cholesterol
	TRIG: Triglyceride
	γ-GGT: γ-Gltamyltranspeptidase
	LDH: Lactic Dehydrogenase
	ALP: Alkaline Phosphatase
	HBDH: Hydroxybutyrate Dehydrogenase
a: x 2 tests for for the differences of clinical characteristics in different groups of ovarian cancer, t tests for the differences of Serum tumor markers and biochemical characteristics in different groups of ovarian cancer
b: According to the 2014 FIGO staging criteria for ovarian cancer, fallopian tube cancer and peritoneal cancer
